# Supplementary material for: Does Quality of Life in Survivors of Surgery for Acute Left-Sided Infective Endocarditis Differ from Non-Endocarditis Patients?
Source: Microorganisms. 2023 Apr 18;11(4):1058. doi: 10.3390/microorganisms11041058 (PMC10142739; doi:10.3390/microorganisms11041058)
Supplement: Supplementary file 1 [file microorganisms-11-01058-s001.zip]

Archive with 1 entries (1 files):
- microorganisms-2322869-supplementary.pdf
